# Supplementary material for: Public Transcriptomic Data Meta-Analysis Demonstrates TAAR6 Expression in the Mental Disorder-Related Brain Areas in Human and Mouse Brain
Source: Biomolecules. 2022 Sep 7;12(9):1259. doi: 10.3390/biom12091259 (PMC9496192; doi:10.3390/biom12091259)
Supplement: Supplementary file 1 [file biomolecules-12-01259-s001.zip]

Archive with 1 entries (1 files):
- biomolecules-1837560-supplementary.pdf
